# Supplementary material for: Structural Analysis of Amylin and Amyloid β Peptide Signaling in Alzheimer’s Disease
Source: Biomolecules. 2025 Jan 9;15(1):89. doi: 10.3390/biom15010089 (PMC11763987; doi:10.3390/biom15010089)
Supplement: Supplementary file 1 [file biomolecules-15-00089-s001.zip]

Archive with 1 entries (1 files):
- biomolecules-3264739-supplementary File S1.pdf
